# Supplementary material for: Risk-Prioritized Experience Replay for Stable In-Hand Manipulation
Source: Sensors (Basel). 2026 Jun 7;26(12):3633. doi: 10.3390/s26123633 (PMC13306575; doi:10.3390/s26123633)
Supplement: Supplementary file 1 [file sensors-26-03633-s001.zip]

Archive with 1 entries (1 files):
- Risk_PER_supplementary_2026.mp4
